# Supplementary material for: A neural network‐based framework to understand the type 2 diabetes‐related alteration of the human gut microbiome
Source: Imeta. 2022 May 5;1(2):e20. doi: 10.1002/imt2.20 (PMC10989819; doi:10.1002/imt2.20)
Supplement: Supplementary file 2 — Supplementary information. [file IMT2-1-e20-s001.xlsx]

## Sheet: TS1
Table S1.The list of diabetes-associated gut microbiota species that selected by our method
ID	name
1	k__Bacteria|p__Firmicutes|c__Clostridia|o__Clostridiales|f__Lachnospiraceae|g__Roseburia|s__Roseburia_intestinalis
2	k__Bacteria|p__Firmicutes|c__Clostridia|o__Clostridiales|f__Clostridiaceae|g__Clostridium|s__Clostridium_bolteae
3	k__Bacteria|p__Bacteroidetes|c__Bacteroidia|o__Bacteroidales|f__Bacteroidaceae|g__Bacteroides|s__Bacteroides_vulgatus
4	k__Bacteria|p__Firmicutes|c__Clostridia|o__Clostridiales|f__Ruminococcaceae|g__Faecalibacterium|s__Faecalibacterium_prausnitzii
5	k__Bacteria|p__Bacteroidetes|c__Bacteroidia|o__Bacteroidales|f__Bacteroidaceae|g__Bacteroides|s__Bacteroides_dorei
6	k__Bacteria|p__Firmicutes|c__Clostridia|o__Clostridiales|f__Clostridiaceae|g__Clostridium|s__Clostridium_hathewayi
7	k__Bacteria|p__Proteobacteria|c__Gammaproteobacteria|o__Pasteurellales|f__Pasteurellaceae|g__Haemophilus|s__Haemophilus_parainfluenzae
8	k__Bacteria|p__Firmicutes|c__Clostridia|o__Clostridiales|f__Lachnospiraceae|g__Roseburia|s__Roseburia_inulinivorans
9	k__Bacteria|p__Bacteroidetes|c__Bacteroidia|o__Bacteroidales|f__Bacteroidaceae|g__Bacteroides|s__Bacteroides_caccae
10	k__Bacteria|p__Actinobacteria|c__Actinobacteria|o__Bifidobacteriales|f__Bifidobacteriaceae|g__Bifidobacterium|s__Bifidobacterium_longum
11	k__Bacteria|p__Firmicutes|c__Negativicutes|o__Selenomonadales|f__Veillonellaceae|g__Veillonella|s__Veillonella_unclassified
12	k__Bacteria|p__Actinobacteria|c__Actinobacteria|o__Coriobacteriales|f__Coriobacteriaceae|g__Eggerthella|s__Eggerthella_lenta
13	k__Bacteria|p__Bacteroidetes|c__Bacteroidia|o__Bacteroidales|f__Bacteroidaceae|g__Bacteroides|s__Bacteroides_uniformis
14	k__Bacteria|p__Firmicutes|c__Bacilli|o__Lactobacillales|f__Streptococcaceae|g__Streptococcus|s__Streptococcus_salivarius
15	k__Bacteria|p__Bacteroidetes|c__Bacteroidia|o__Bacteroidales|f__Prevotellaceae|g__Prevotella|s__Prevotella_copri
16	k__Bacteria|p__Bacteroidetes|c__Bacteroidia|o__Bacteroidales|f__Bacteroidaceae|g__Bacteroides|s__Bacteroides_stercoris
17	k__Bacteria|p__Bacteroidetes|c__Bacteroidia|o__Bacteroidales|f__Bacteroidaceae|g__Bacteroides|s__Bacteroides_ovatus
18	k__Bacteria|p__Bacteroidetes|c__Bacteroidia|o__Bacteroidales|f__Bacteroidaceae|g__Bacteroides|s__Bacteroides_thetaiotaomicron
19	k__Bacteria|p__Bacteroidetes|c__Bacteroidia|o__Bacteroidales|f__Porphyromonadaceae|g__Parabacteroides|s__Parabacteroides_distasonis
20	k__Bacteria|p__Bacteroidetes|c__Bacteroidia|o__Bacteroidales|f__Porphyromonadaceae|g__Parabacteroides|s__Parabacteroides_unclassified
21	k__Bacteria|p__Firmicutes|c__Clostridia|o__Clostridiales|f__Eubacteriaceae|g__Eubacterium|s__Eubacterium_rectale
22	k__Bacteria|p__Bacteroidetes|c__Bacteroidia|o__Bacteroidales|f__Rikenellaceae|g__Alistipes|s__Alistipes_shahii
23	k__Bacteria|p__Firmicutes|c__Bacilli|o__Lactobacillales|f__Streptococcaceae|g__Streptococcus|s__Streptococcus_anginosus
24	k__Bacteria|p__Actinobacteria|c__Actinobacteria|o__Coriobacteriales|f__Coriobacteriaceae|g__Gordonibacter|s__Gordonibacter_pamelaeae
25	k__Bacteria|p__Bacteroidetes|c__Bacteroidia|o__Bacteroidales|f__Bacteroidaceae|g__Bacteroides|s__Bacteroides_intestinalis
26	k__Bacteria|p__Firmicutes|c__Clostridia|o__Clostridiales|f__Clostridiaceae|g__Clostridium|s__Clostridium_asparagiforme
27	k__Bacteria|p__Firmicutes|c__Clostridia|o__Clostridiales|f__Lachnospiraceae|g__Dorea|s__Dorea_formicigenerans
28	k__Bacteria|p__Bacteroidetes|c__Bacteroidia|o__Bacteroidales|f__Bacteroidaceae|g__Bacteroides|s__Bacteroides_xylanisolvens
29	k__Bacteria|p__Proteobacteria|c__Gammaproteobacteria|o__Enterobacteriales|f__Enterobacteriaceae|g__Escherichia|s__Escherichia_unclassified
30	k__Bacteria|p__Proteobacteria|c__Gammaproteobacteria|o__Enterobacteriales|f__Enterobacteriaceae|g__Escherichia|s__Escherichia_coli
31	k__Bacteria|p__Firmicutes|c__Clostridia|o__Clostridiales|f__Eubacteriaceae|g__Eubacterium|s__Eubacterium_hallii
32	k__Bacteria|p__Firmicutes|c__Clostridia|o__Clostridiales|f__Eubacteriaceae|g__Eubacterium|s__Eubacterium_ventriosum
33	k__Bacteria|p__Firmicutes|c__Clostridia|o__Clostridiales|f__Eubacteriaceae|g__Eubacterium|s__Eubacterium_eligens
34	k__Bacteria|p__Firmicutes|c__Clostridia|o__Clostridiales|f__Lachnospiraceae|g__Dorea|s__Dorea_longicatena
35	k__Bacteria|p__Firmicutes|c__Negativicutes|o__Selenomonadales|f__Veillonellaceae|g__Veillonella|s__Veillonella_parvula
36	k__Bacteria|p__Firmicutes|c__Clostridia|o__Clostridiales|f__Ruminococcaceae|g__Anaerotruncus|s__Anaerotruncus_colihominis
37	k__Bacteria|p__Firmicutes|c__Clostridia|o__Clostridiales|f__Lachnospiraceae|g__Coprococcus|s__Coprococcus_catus
38	k__Bacteria|p__Actinobacteria|c__Actinobacteria|o__Coriobacteriales|f__Coriobacteriaceae|g__Collinsella|s__Collinsella_aerofaciens
39	k__Bacteria|p__Bacteroidetes|c__Bacteroidia|o__Bacteroidales|f__Bacteroidaceae|g__Bacteroides|s__Bacteroides_cellulosilyticus
40	k__Bacteria|p__Firmicutes|c__Clostridia|o__Clostridiales|f__Ruminococcaceae|g__Ruminococcus|s__Ruminococcus_bromii
The weights of each species were calculated by RandomForest. Data accession number: PRJNA422434.

## Sheet: TS2
Table S2.The list of diabetes-associated gut microbiota species that selected simultaneously by our method and LEfSe.
name
k__Bacteria|p__Proteobacteria|c__Gammaproteobacteria|o__Pasteurellales|f__Pasteurellaceae|g__Haemophilus|s__Haemophilus_parainfluenzae
k__Bacteria|p__Firmicutes|c__Clostridia|o__Clostridiales|f__Lachnospiraceae|g__Roseburia|s__Roseburia_intestinalis
k__Bacteria|p__Firmicutes|c__Clostridia|o__Clostridiales|f__Lachnospiraceae|g__Roseburia|s__Roseburia_inulinivorans
k__Bacteria|p__Firmicutes|c__Clostridia|o__Clostridiales|f__Ruminococcaceae|g__Faecalibacterium|s__Faecalibacterium_prausnitzii
k__Bacteria|p__Firmicutes|c__Clostridia|o__Clostridiales|f__Clostridiaceae|g__Clostridium|s__Clostridium_hathewayi
k__Bacteria|p__Firmicutes|c__Clostridia|o__Clostridiales|f__Clostridiaceae|g__Clostridium|s__Clostridium_bolteae
k__Bacteria|p__Firmicutes|c__Clostridia|o__Clostridiales|f__Ruminococcaceae|g__Anaerotruncus|s__Anaerotruncus_colihominis
k__Bacteria|p__Actinobacteria|c__Actinobacteria|o__Coriobacteriales|f__Coriobacteriaceae|g__Eggerthella|s__Eggerthella_lenta
k__Bacteria|p__Firmicutes|c__Clostridia|o__Clostridiales|f__Eubacteriaceae|g__Eubacterium|s__Eubacterium_rectale
k__Bacteria|p__Proteobacteria|c__Gammaproteobacteria|o__Enterobacteriales|f__Enterobacteriaceae|g__Escherichia|s__Escherichia_coli
k__Bacteria|p__Firmicutes|c__Clostridia|o__Clostridiales|f__Clostridiaceae|g__Clostridium|s__Clostridium_asparagiforme
k__Bacteria|p__Bacteroidetes|c__Bacteroidia|o__Bacteroidales|f__Bacteroidaceae|g__Bacteroides|s__Bacteroides_dorei
k__Bacteria|p__Bacteroidetes|c__Bacteroidia|o__Bacteroidales|f__Bacteroidaceae|g__Bacteroides|s__Bacteroides_caccae
k__Bacteria|p__Bacteroidetes|c__Bacteroidia|o__Bacteroidales|f__Porphyromonadaceae|g__Parabacteroides|s__Parabacteroides_unclassified
k__Bacteria|p__Firmicutes|c__Negativicutes|o__Selenomonadales|f__Veillonellaceae|g__Veillonella|s__Veillonella_unclassified
k__Bacteria|p__Firmicutes|c__Bacilli|o__Lactobacillales|f__Streptococcaceae|g__Streptococcus|s__Streptococcus_anginosus

## Sheet: TS3
Table S3. The list of diabetes-associated gut microbiota genes that selected by our method
ID	COG ID
1	COG2887
2	COG4626
3	COG1397
4	COG3693
5	COG3189
6	COG0215
7	COG2374
8	COG5279
9	COG0234
10	COG0848
11	COG5476
12	COG1475
13	COG2738
14	COG0673
15	COG4188
16	COG0039
17	COG5640
18	COG3628
19	COG3560
20	COG0242
21	COG3537
22	COG3903
23	COG0290
24	COG1408
25	COG0030
26	COG0493
27	COG3182
28	COG1345
29	COG1835
30	COG1633
31	COG1333
32	COG2006
33	COG4225
34	COG3507
35	COG1873
36	COG3579
37	COG1539
38	COG3488
39	COG3293
40	COG3688
41	COG4866
42	COG0459
43	COG5368
44	COG0797
45	COG1957
46	COG4770
47	COG4718
48	COG1211
49	COG1564
50	COG3935
51	COG1678
52	COG2340
53	COG0023
54	COG1041
55	COG4581
56	COG1983
57	COG4932
58	COG0442
59	COG0309
60	COG0499
61	COG4623
62	COG3307
63	COG0749
64	COG0337
65	COG1307
66	COG2971
67	COG3487
68	COG1071
69	COG4474
70	COG2160
71	COG4982
72	COG4724
73	COG1933
74	COG2013
75	COG2519
76	COG0525
77	COG3727
78	COG0766
79	COG3689
80	COG1956
81	COG4333
82	COG1362
83	COG3568
84	COG5373
85	COG0149
86	COG0631
87	COG2246
88	COG3509
89	COG4859
90	COG0677
The weights of each genes were calculated by RandomForest.

## Sheet: TS4
		Table S4. Module reconstruction result
		Carbohydrate metabolism
		Central carbohydrate metabolism
		M00307 Pyruvate oxidation, pyruvate => acetyl-CoA [PATH:map00010 map00020 map00620 map01200 map01100] (1) (1 block missing)
		Energy metabolism
		Carbon fixation
		M00168 CAM (Crassulacean acid metabolism), dark [PATH:map00620 map00710 map01200 map01100 map01120] (1) (1 block missing)
		Lipid metabolism
		Fatty acid biosynthesis and degradation
		M00082 Fatty acid biosynthesis, initiation [PATH:map00061 map01212 map01100] (1) (1 block missing)
		M00083 Fatty acid biosynthesis, elongation [PATH:map00061 map01212 map01100] (1) (complete)

## Sheet: TS5
Table S5. Pathway Reconstruction Result
Metabolism
o 01100 Metabolic pathways (14)
o 01110 Biosynthesis of secondary metabolites (6)
o 01120 Microbial metabolism in diverse environments (4)
o 01130 Biosynthesis of antibiotics (6)
o 01200 Carbon metabolism (3)
o 01212 Fatty acid metabolism (1)
o 01230 Biosynthesis of amino acids (3)
Carbohydrate metabolism
o 00010 Glycolysis / Gluconeogenesis (2)
o 00020 Citrate cycle (TCA cycle) (2)
o 00040 Pentose and glucuronate interconversions (1)
o 00051 Fructose and mannose metabolism (1)
o 00520 Amino sugar and nucleotide sugar metabolism (3)
o 00620 Pyruvate metabolism (2)
o 00630 Glyoxylate and dicarboxylate metabolism (1)
o 00562 Inositol phosphate metabolism (1)
Energy metabolism
o 00710 Carbon fixation in photosynthetic organisms (2)
o 00720 Carbon fixation pathways in prokaryotes (1)
o 00680 Methane metabolism (1)
o 00910 Nitrogen metabolism (1)
Lipid metabolism
o 00061 Fatty acid biosynthesis (1)
Amino acid metabolism
o 00250 Alanine, aspartate and glutamate metabolism (1)
o 00270 Cysteine and methionine metabolism (3)
o 00400 Phenylalanine, tyrosine and tryptophan biosynthesis (1)
Glycan biosynthesis and metabolism
o 00510 N-Glycan biosynthesis (1)
o 00550 Peptidoglycan biosynthesis (1)
Metabolism of cofactors and vitamins
o 00730 Thiamine metabolism (1)
o 00790 Folate biosynthesis (1)
Metabolism of terpenoids and polyketides
o 00900 Terpenoid backbone biosynthesis (1)
Genetic Information Processing
Translation
o 00970 Aminoacyl-tRNA biosynthesis (3)
o 03013 RNA transport (1)
Folding, sorting and degradation
o 03018 RNA degradation (1)
Replication and repair
o 03030 DNA replication (1)
o 03410 Base excision repair (1)
o 03420 Nucleotide excision repair (1)
o 03440 Homologous recombination (1)
Environmental Information Processing
Signal transduction
o 04066 HIF-1 signaling pathway (1)
Cellular Processes
Cellular community - prokaryotes
o 02024 Quorum sensing (1)
Cell motility
o 02040 Flagellar assembly (1)
Organismal Systems
Endocrine system
o 04922 Glucagon signaling pathway (1)
Aging
o 04212 Longevity regulating pathway - worm (1)
Human Diseases
Cancers: Overview
o 05230 Central carbon metabolism in cancer (1)
Endocrine and metabolic diseases
o 04940 Type I diabetes mellitus (1)
o 04931 Insulin resistance (1)
Infectious diseases: Bacterial
o 05134 Legionellosis (1)
o 05152 Tuberculosis (1)

## Sheet: TS6
Table S6. The list of the marker species that could be assigned to previously known diabetes-related species or genus
ID	name	Ref.
Diabetes-enriched
2	Clostridium_bolteae	[6]
3	Bacteroides_vulgatus (genus)	[26, 27]
5	Bacteroides_dorei (genus)	[26, 27]
6	Clostridium_hathewayi	[6]
9	Bacteroides_caccae (genus)	[26, 27]
11	Veillonella_unclassified (genus)	[27]
12	Eggerthella_lenta	[6]
13	Bacteroides_uniformis (genus)	[26, 27]
16	Bacteroides_stercoris (genus)	[26, 27]
17	Bacteroides_ovatus (genus)	[26, 27]
18	Bacteroides_thetaiotaomicron (genus)	[26, 27]
19	Parabacteroides_distasonis (genus)	[6]
20	Parabacteroides_unclassified (genus)	[6]
22	Alistipes_shahii (genus)	[6]
25	Bacteroides_intestinalis (genus)	[26, 27]
26	Clostridium_asparagiforme (genus)	[6]
28	Bacteroides_xylanisolvens (genus)	[26, 27]
30	Escherichia_coli	[6]
35	Veillonella_parvula (genus)	[27]
39	Bacteroides_cellulosilyticus (genus)	[26, 27]
Control-enriched
1	Roseburia_intestinalis	[6]
4	Faecalibacterium_prausnitzii	[6]
7	Haemophilus_parainfluenzae	[6]
8	Roseburia_inulinivorans	[6]
10	Bifidobacterium_longum	[26]
21	Eubacterium_rectale	[6]
31	Eubacterium_hallii (genus)	[6]
32	Eubacterium_ventriosum (genus)	[6]
33	Eubacterium_eligens (genus)	[6]

## Sheet: TS7
Table S7. Gut microbiota species that selected by ANCOM-II (cutoff: 0.7)
Species name
k__Bacteria|p__Firmicutes|c__Clostridia|o__Clostridiales|f__Ruminococcaceae|g__Faecalibacterium|s__Faecalibacterium_prausnitzii
k__Bacteria|p__Firmicutes|c__Clostridia|o__Clostridiales|f__Lachnospiraceae|g__Roseburia|s__Roseburia_intestinalis
k__Bacteria|p__Firmicutes|c__Clostridia|o__Clostridiales|f__Lachnospiraceae|g__Roseburia|s__Roseburia_inulinivorans
k__Bacteria|p__Proteobacteria|c__Gammaproteobacteria|o__Pasteurellales|f__Pasteurellaceae|g__Haemophilus|s__Haemophilus_parainfluenzae
k__Bacteria|p__Firmicutes|c__Clostridia|o__Clostridiales|f__Clostridiaceae|g__Clostridium|s__Clostridium_bolteae
k__Bacteria|p__Firmicutes|c__Clostridia|o__Clostridiales|f__Eubacteriaceae|g__Eubacterium|s__Eubacterium_rectale
k__Bacteria|p__Firmicutes|c__Clostridia|o__Clostridiales|f__Clostridiaceae|g__Clostridium|s__Clostridium_hathewayi
k__Bacteria|p__Firmicutes|c__Clostridia|o__Clostridiales|f__Clostridiaceae|g__Clostridium|s__Clostridium_symbiosum
k__Bacteria|p__Actinobacteria|c__Actinobacteria|o__Coriobacteriales|f__Coriobacteriaceae|g__Eggerthella|s__Eggerthella_lenta
k__Bacteria|p__Firmicutes|c__Clostridia|o__Clostridiales|f__Eubacteriaceae|g__Eubacterium|s__Eubacterium_rectale
k__Bacteria|p__Proteobacteria|c__Gammaproteobacteria|o__Enterobacteriales|f__Enterobacteriaceae|g__Escherichia|s__Escherichia_coli
k__Bacteria|p__Firmicutes|c__Clostridia|o__Clostridiales|f__Clostridiaceae|g__Clostridium|s__Clostridium_asparagiforme
k__Bacteria|p__Bacteroidetes|c__Bacteroidia|o__Bacteroidales|f__Bacteroidaceae|g__Bacteroides|s__Bacteroides_dorei
k__Bacteria|p__Bacteroidetes|c__Bacteroidia|o__Bacteroidales|f__Bacteroidaceae|g__Bacteroides|s__Bacteroides_caccae
k__Bacteria|p__Bacteroidetes|c__Bacteroidia|o__Bacteroidales|f__Porphyromonadaceae|g__Parabacteroides|s__Parabacteroides_unclassified
k__Bacteria|p__Firmicutes|c__Negativicutes|o__Selenomonadales|f__Veillonellaceae|g__Veillonella|s__Veillonella_unclassified
k__Bacteria|p__Firmicutes|c__Bacilli|o__Lactobacillales|f__Streptococcaceae|g__Streptococcus|s__Streptococcus_anginosus
k__Bacteria|p__Actinobacteria|c__Actinobacteria|o__Coriobacteriales|f__Coriobacteriaceae|g__Gordonibacter|s__Gordonibacter_pamelaeae
k__Bacteria|p__Firmicutes|c__Clostridia|o__Clostridiales|f__Eubacteriaceae|g__Eubacterium|s__Eubacterium_limosum

## Sheet: TS8
Table S8. Prediction performance comparison of five classifiers (mean ± standard deviation) on the T2D dataset.
Classifier	Accuracy	Precision	Recall	F1 score	AUTC
SVM-linear	0.629±0.05	0.617±0.07	0.571±0.08	0.591±0.07	0.656±0.06
SVM-RBF	0.644±0.05	0.631±0.07	0.528±0.10	0.572±0.08	0.693±0.06
KNN	0.603±0.05	0.614±0.09	0.327±0.09	0.422±0.09	0.628±0.06
Random Forest	0.660±0.06	0.670±0.06	0.631±0.09	0.647±0.06	0.736±0.05
Neural Network	0.776±0.08	0.766±0.12	0.743±0.11	0.753±0.11	0.811±0.10
The abundance of the 270 species is used as the feature for the classifiers. Prediction performance metrics were calculated by 5-fold CV for all classifiers. In bold we report the best value for each prediction performance metric.

## Sheet: TS9
Table S9. Cross-validation analysis for different marker species on the T2D dataset.
Classifier	marker species selected by our method	marker species selected by LEfSe	marker species selected by ANCOM-II
	AUC	AUC	AUC
SVM-linear	0.731±0.03	0.714±0.01	0.714±0.03
SVM-RBF	0.707±0.04	0.696±0.03	0.712±0.02
KNN	0.639±0.04	0.636±0.04	0.657±0.03
Random Forest	0.752±0.04	0.733±0.06	0.742±0.04
Neural Network	0.814±0.05	0.750±0.05	0.744±0.04
The abundance of the 270 species is used as the feature for the classifiers. Prediction performance metric AUC (mean ± standard deviation) were calculated by 5-fold CV for all classifiers with the corresponding maker species. In bold we report the better values for the marker species.
